# Supplementary material for: Injectable Carrageenan/Green Graphene Oxide Hydrogel: A Comprehensive Analysis of Mechanical, Rheological, and Biocompatibility Properties
Source: Polymers (Basel). 2024 Aug 19;16(16):2345. doi: 10.3390/polym16162345 (PMC11359936; doi:10.3390/polym16162345)
Supplement: Supplementary file 1 [file polymers-16-02345-s001.zip]

Archive with 1 entries (1 files):
- polymers-3097145-supplementary.pdf
